# Supplementary material for: NINL and DZANK1 Co-function in Vesicle Transport and Are Essential for Photoreceptor Development in Zebrafish
Source: PLoS Genet. 2015 Oct 20;11(10):e1005574. doi: 10.1371/journal.pgen.1005574 (PMC4617706; doi:10.1371/journal.pgen.1005574)
Supplement: S1 Table — GST pull-down analysis from bovine retinal extracts with N-terminally GST-fused NINLisoB_aa538-825 (n = 4) or GST alone (n = 3) as a control. Shown are the number of unique peptides that were identified for each protein detected by mass spectrometry. Proteins identified in less than three out of four experiments and/or in GST-control experiments were removed. (XLS) [file pgen.1005574.s010.xls]

## Sheet: Blad1
#	MS/MS View:Identified Proteins (60/445)	Accession Number	GST_control_1	GST_control_2	GST-NINLaa538-825_1	GST-NINLaa538-825_2	GST_control_3	GST-NINLaa538-825_3	GST-NINLaa538-825_4
	Glutathione S-transferase Mu 1 OS=Bos taurus GN=GSTM1 PE=1 SV=3	GSTM1_BOVIN	28	28	27	27	25	29	27
	Glutathione S-transferase mu 3 (Brain) OS=Bos taurus GN=GSTM3 PE=2 SV=1	Q2KIV8_BOVIN	20	24	25	25	20	25	19
	Glutathione S-transferase P OS=Bos taurus GN=GSTP1 PE=1 SV=2	GSTP1_BOVIN	17	16	18	18	17	17	16
	Uncharacterized protein OS=Bos taurus GN=DYNC1H1 PE=4 SV=1	E1BDX8_BOVIN	9	7	74	13	3	10	39
	DCTN1 protein OS=Bos taurus GN=DCTN1 PE=2 SV=1	A5PKJ3_BOVIN			48	30		25	41
	Dynactin subunit 2 OS=Bos taurus GN=DCTN2 PE=2 SV=1	DCTN2_BOVIN			18	17		17	18
	Uncharacterized protein (Fragment) OS=Bos taurus GN=NBEA PE=4 SV=2	F1MF64_BOVIN			35	5		6	16
	Beta-centractin OS=Bos taurus GN=ACTR1B PE=2 SV=1	F2Z4F0_BOVIN (+1)			16	9		10	12
	Actin-related protein 10 OS=Bos taurus GN=ACTR10 PE=2 SV=1	ARP10_BOVIN			15	13		15	17
	26S protease regulatory subunit 10B OS=Bos taurus GN=PSMC6 PE=3 SV=2	F1MLV1_BOVIN			13	7		6	10
	Uncharacterized protein OS=Bos taurus GN=DCTN4 PE=4 SV=2	E1BBI8_BOVIN			12	7		10	9
	Uncharacterized protein OS=Bos taurus GN=NSF PE=3 SV=1	F1MZU2_BOVIN			15	2		3	10
	Elongation factor Tu, mitochondrial OS=Bos taurus GN=TUFM PE=1 SV=1	EFTU_BOVIN			15	6		8	11
	60 kDa heat shock protein, mitochondrial OS=Bos taurus GN=HSPD1 PE=1 SV=2	CH60_BOVIN (+1)			8	6		8	10
	Uncharacterized protein OS=Bos taurus GN=HNRNPUL2 PE=4 SV=1	E1BNQ9_BOVIN			8	5		6	8
	Chromosome 20 open reading frame 12 ortholog OS=Bos taurus GN=DZANK1 PE=2 SV=1	Q08E59_BOVIN			7	3		7	12
	F-actin-capping protein subunit alpha-1 OS=Bos taurus GN=CAPZA1 PE=2 SV=1	CAZA1_BOVIN			8	7		6	6
	Pre-mRNA-processing factor 19 OS=Bos taurus GN=PRPF19 PE=2 SV=1	PRP19_BOVIN			10	3		6	7
	Sulfotransferase family 4A, member 1 OS=Bos taurus GN=SULT4A1 PE=2 SV=1	Q17QV7_BOVIN			5	5		5	4
	Uncharacterized protein OS=Bos taurus GN=NINL PE=4 SV=1	G5E648_BOVIN				3		3	2
	Uncharacterized protein OS=Bos taurus GN=MORC2 PE=4 SV=1	E1BGP4_BOVIN			9			4	9
	Uncharacterized protein OS=Bos taurus GN=ADD1 PE=4 SV=1	E1BHK2_BOVIN			9			2	8
	F-actin-capping protein subunit alpha-2 OS=Bos taurus GN=CAPZA2 PE=1 SV=3	CAZA2_BOVIN			4	4		5	6
	Craniofacial development protein 2 OS=Bos taurus GN=CFDP2 PE=2 SV=1	F1MS40_BOVIN (+1)			7	4		4	6
	Uncharacterized protein OS=Bos taurus GN=TRIM28 PE=4 SV=2	E1BJG5_BOVIN			8	3			7
	Bucentaur-2 OS=Bos taurus GN=p97bcnt2 PE=2 SV=1	A0JBZ9_BOVIN			4	3		6	2
	Uncharacterized protein OS=Bos taurus GN=BAG3 PE=4 SV=1	F1MIU2_BOVIN (+1)			3	3		5	2
	Proteasome 26S non-ATPase subunit 4 (Fragment) OS=Bos taurus GN=PSMD4 PE=2 SV=1	Q0V8N4_BOVIN			4	2		2	3
	Heterogeneous nuclear ribonucleoprotein F OS=Bos taurus GN=HNRNPF PE=2 SV=3	HNRPF_BOVIN			4	5		5	5
	Beta-centractin OS=Bos taurus GN=ACTR1B PE=2 SV=1	ACTY_BOVIN			8	3		3	7
	AMPH protein OS=Bos taurus GN=AMPH PE=2 SV=1	A5D783_BOVIN			6			3	3
	SAFB protein OS=Bos taurus GN=SAFB PE=2 SV=1	A5PJP2_BOVIN			6	2		2	2
	Septin-6 OS=Bos taurus GN=SEPT6 PE=2 SV=1	SEPT6_BOVIN			4			4	3
	Dynein, cytoplasmic 1, light intermediate chain 1 OS=Bos taurus GN=DYNC1LI1 PE=2 SV=1	Q2KII9_BOVIN			9	3			4
	RUVBL1 protein OS=Bos taurus GN=RUVBL1 PE=2 SV=1	A7MBG8_BOVIN			5			3	6
	HNRNPUL1 protein OS=Bos taurus GN=HNRNPUL1 PE=2 SV=1	A4FUC2_BOVIN			5			6	4
	26S protease regulatory subunit 7 OS=Bos taurus GN=PSMC2 PE=2 SV=3	PRS7_BOVIN			6			2	4
	DnaJ homolog subfamily A member 2 OS=Bos taurus GN=DNAJA2 PE=2 SV=1	DNJA2_BOVIN			4			2	4
	KLC1 protein OS=Bos taurus GN=KLC1 PE=2 SV=1	A6H7H2_BOVIN			9	3		4	4
	Protein DJ-1 OS=Bos taurus GN=PARK7 PE=2 SV=1	PARK7_BOVIN			2	2		3	2
	Annexin A6 OS=Bos taurus GN=ANXA6 PE=1 SV=2	ANXA6_BOVIN			3	3		2
	Uncharacterized protein OS=Bos taurus GN=LMNB1 PE=3 SV=2	E1B8N6_BOVIN			5			4	3
	Ataxin-10 OS=Bos taurus GN=ATXN10 PE=2 SV=1	ATX10_BOVIN (+1)			4	4		5	6
	Endophilin-B2 OS=Bos taurus GN=SH3GLB2 PE=2 SV=1	SHLB2_BOVIN			5			2	2
	Isocitrate dehydrogenase [NAD] subunit beta, mitochondrial OS=Bos taurus GN=IDH3B PE=2 SV=2	IDH3B_BOVIN			3	2			3
	F-actin-capping protein subunit beta OS=Bos taurus GN=CAPZB PE=1 SV=1	CAPZB_BOVIN			4	4		3	3
	Nucleosome assembly protein 1-like 1 OS=Bos taurus GN=NAP1L1 PE=2 SV=1	NP1L1_BOVIN			2	2		4	2
	Rhodopsin kinase OS=Bos taurus GN=GRK1 PE=1 SV=1	RK_BOVIN			6			2	5
	Reticulocalbin 2, EF-hand calcium binding domain OS=Bos taurus GN=RCN2 PE=2 SV=1	Q0VCQ9_BOVIN			3	3		3	2
	Uncharacterized protein OS=Bos taurus GN=UPF1 PE=4 SV=2	E1BEK9_BOVIN			5			2	2
	Uncharacterized protein OS=Bos taurus GN=CLASP2 PE=4 SV=2	E1BQ15_BOVIN			3			2	6
	RNA-binding protein 14 OS=Bos taurus GN=RBM14 PE=4 SV=1	F1MI47_BOVIN (+1)			3			2	4
	Uncharacterized protein (Fragment) OS=Bos taurus GN=CRTAC1 PE=4 SV=2	F1MFI4_BOVIN			4	2		3	3
	DEAD (Asp-Glu-Ala-Asp) box polypeptide 1 OS=Bos taurus GN=DDX1 PE=2 SV=1	A7E3W7_BOVIN (+1)			3			2	4
	Protein MGARP OS=Bos taurus GN=MGARP PE=2 SV=2	HUMMR_BOVIN			2			2	2
	Uncharacterized protein OS=Bos taurus GN=EPB41L3 PE=4 SV=2	E1B7S3_BOVIN			2			2	2
	tRNA-splicing ligase RtcB homolog OS=Bos taurus PE=2 SV=1	RTCB_BOVIN			2			2	2
	Clusterin OS=Bos taurus GN=CLU PE=1 SV=1	CLUS_BOVIN				2		2	5
	Protein kinase, cAMP-dependent, regulatory, type II, beta OS=Bos taurus GN=PRKAR2B PE=2 SV=1	B0JYK4_BOVIN			3			3	2
	RCN1 protein OS=Bos taurus GN=RCN1 PE=2 SV=1	A4IF88_BOVIN				3		2	2
	IGBP1 protein OS=Bos taurus GN=IGBP1 PE=2 SV=1	A7YY24_BOVIN			3			2	2
	F-box protein 21 OS=Bos taurus GN=FBXO21 PE=2 SV=1	Q2TBM0_BOVIN			4	2			2
	Uncharacterized protein OS=Bos taurus GN=FAM98B PE=4 SV=2	F1MH61_BOVIN (+2)			2			2	2
