# Supplementary material for: NINL and DZANK1 Co-function in Vesicle Transport and Are Essential for Photoreceptor Development in Zebrafish
Source: PLoS Genet. 2015 Oct 20;11(10):e1005574. doi: 10.1371/journal.pgen.1005574 (PMC4617706; doi:10.1371/journal.pgen.1005574)
Supplement: S2 Table — SF-TAP analysis with over-expressed N-terminally SF-TAP-tagged proteins in HEK293T cells. Shown are the number of unique identified peptides as well as the sequence coverage for each protein detected by mass spectrometry. Proteins identified in the SF-TAP analysis of empty vector control experiments were removed. SILAC analysis with over-expressed N-terminally SF-TAP-tagged proteins in HEK293T cells. Shown are the ratios and significance value for WT/SF-control experiments. (XLSX) [file pgen.1005574.s011.xlsx]

## Sheet: INFO
Supplementary Table ?
SF-TAP analysis with over-expressed N-terminally SF-TAP-tagged proteins in HEK293T cells. Shown are the number of unique identified peptides as well as the sequence coverage for each protein detected by mass spectrometry. Proteins identified in the SF-TAP analysis of empty vector control experiments were removed.
SILAC analysis with over-expressed N-terminally SF-TAP-tagged proteins in HEK293T cells. Shown are the ratios and significance value for WT/SF-control experiments.

## Sheet: NINL_TAP
Proteins identified by mass spectrometry from tandem affinity proteomics experiments in HEK293T cells			NINL_N-TAP_Exp67		NINL_N-TAP_Exp156		NINL_N-TAP_Exp871		NINL_N-TAP_Exp875		NINL_N-TAP_Exp879		NINL_N-TAP_Exp883
EntrezGeneSymbol	EntrezGeneFullName	UniProt db match	unique peptides	sequence coverage	unique peptides	sequence coverage	unique peptides	sequence coverage	unique peptides	sequence coverage	unique peptides	sequence coverage	unique peptides	sequence coverage
A2ML1	alpha-2-macroglobulin-like 1	A8K2U0											2	0.0172
ACAD11	acyl-CoA dehydrogenase family, member 11	Q709F0	8	0.12			6	0.0872	9	0.137	8	0.0974
ACTR10	actin-related protein 10 homolog (S. cerevisiae)	Q9NZ32	6	0.24			3	0.101	7	0.259			5	0.185
ACTR1A	ARP1 actin-related protein 1 homolog A, centractin alpha (yeast)	P61163;ACTZ_HUMAN;B4DM97	7	0.24	14	0.41	9	0.322	13	0.402	10	0.306	11	0.383
ACTR1B	ARP1 actin-related protein 1 homolog B, centractin beta (yeast)	P42025	6	0.26					2	0.226			2	0.253
AHI1	Abelson helper integration site 1	Q8N157											2	0.0209
AIFM1	apoptosis-inducing factor, mitochondrion-associated, 1	O95831									2	0.0359
ANP32A	acidic (leucine-rich) nuclear phosphoprotein 32 family, member A	P39687											2	0.0964
ANXA1	annexin A1	P04083					6	0.188					2	0.078
ARF3	ADP-ribosylation factor 3	P61204,P84077											3	0.254
ATAD3B	ATPase family, AAA domain containing 3B	Q5T9A4;ATD3B_HUMAN			3	0.035					10	0.142
BPIFA1	BPI fold containing family A, member 1	Q9NP55					4	0.211
CA2	carbonic anhydrase II	P00918											2	0.108
CALML5	calmodulin-like 5	Q9NZT1					2	0.212
CAMK2A	calcium/calmodulin-dependent protein kinase II alpha	Q9UQM7	2	0.063
CAMK2D	calcium/calmodulin-dependent protein kinase II delta	KCC2D_HUMAN			8	0.19
CAMK2G	calcium/calmodulin-dependent protein kinase II gamma	KCC2G_HUMAN			2	0.14
CAP1	CAP, adenylate cyclase-associated protein 1 (yeast)	CAP1_HUMAN			6	0.16
CAPZA1	capping protein (actin filament) muscle Z-line, alpha 1	P52907;CAZA1_HUMAN	4	0.26	2	0.13	3	0.161	7	0.451	2	0.133	4	0.227
CAPZB	capping protein (actin filament) muscle Z-line, beta	P47756;CAPZB_HUMAN			3	0.12	3	0.119	4	0.166	3	0.112	7	0.249
CCAR2	cell cycle and apoptosis regulator 2	Q8N163							5	0.065
CFL1	cofilin 1 (non-muscle)	P23528											3	0.319
CIITA	class II, major histocompatibility complex, transactivator	C2TA_HUMAN			2	0.019
CLIP1	CAP-GLY domain containing linker protein 1	P30622											3	0.0216
CLTC	clathrin, heavy chain (Hc)	Q00610											7	0.0585
CST6	cystatin E/M	Q15828											2	0.141
DCTN1	dynactin 1	Q14203;DCTN1_HUMAN	14	0.16	17	0.15	15	0.152	34	0.355	18	0.156	24	0.265
DCTN2	dynactin 2 (p50)	Q13561;DCTN2_HUMAN	10	0.37	11	0.34	12	0.384	13	0.379	8	0.267	11	0.401
DCTN3	dynactin 3 (p22)	O75935;DCTN3_HUMAN			2	0.038			3	0.129	3	0.199
DCTN4	dynactin 4 (p62)	Q9UJW0;DCTN4_HUMAN	9	0.32	5	0.12	4	0.102	9	0.337	3	0.0848	8	0.226
DCTN5	dynactin 5 (p25)	Q9BTE1							2	0.0989			2	0.143
DCTN6	dynactin 6	O00399;DCTN6_HUMAN	2	0.17	3	0.17	2	0.126	3	0.168			3	0.211
DDB1	damage-specific DNA binding protein 1, 127kDa	DDB1_HUMAN;B4DSA8	3	0.035	4	0.037
DMBT1	deleted in malignant brain tumors 1	Q9UGM3					2	0.012
DNAH1	dynein, axonemal, heavy chain 1	DYH1_HUMAN			2	0.0035
DYNC1H1	dynein, cytoplasmic 1, heavy chain 1	Q14204;DYHC1_HUMAN	41	0.11	42	0.094	34	0.0863	55	0.151	28	0.0603	74	0.197
DYNC1I2	dynein, cytoplasmic 1, intermediate chain 2	Q13409;DC1I2_HUMAN			2	0.039	4	0.105	6	0.161	4	0.0862	8	0.207
DYNC1LI1	dynein, cytoplasmic 1, light intermediate chain 1	Q9Y6G9;DC1L1_HUMAN	4	0.11	4	0.084	2	0.0478	4	0.113			8	0.218
EIF4A1	eukaryotic translation initiation factor 4A1	P60842,Q14240											2	0.0591
FOXK1	forkhead box K1	P85037;FOXK1_HUMAN			3	0.029			4	0.0532
FUS	FUS RNA binding protein	P35637,Q92804											2	0.0437
GNPAT	glyceronephosphate O-acyltransferase	O15228	2	0.053
GSTP1	glutathione S-transferase pi 1	P09211											3	0.219
HIST1H2BD	histone cluster 1, H2bd	H2B1D_HUMAN			2	0.14
HIST1H2BK	histone cluster 1, H2bk	O60814,P58876,P62807,Q5QNW6,Q93079,Q99877,Q99879					3	0.19
HNRNPD	heterogeneous nuclear ribonucleoprotein D (AU-rich element RNA binding protein 1, 37kDa)	Q14103											2	0.0676
HSPA2	heat shock 70kDa protein 2	P54652	6	0.094
HSPE1	heat shock 10kDa protein 1	P61604											2	0.186
HTT	huntingtin	HD_HUMAN			3	0.0064
HUWE1	HECT, UBA and WWE domain containing 1, E3 ubiquitin protein ligase	Q7Z6Z7;HUWE1_HUMAN	2	0.0089	12	0.032			8	0.0295
IGHG1	immunoglobulin heavy constant gamma 1 (G1m marker)	P01857					5	0.218
IGJ	immunoglobulin J polypeptide, linker protein for immunoglobulin alpha and mu polypeptides	P01591					2	0.17
IGKC	immunoglobulin kappa constant	P01834					5	0.802
IGLC2	immunoglobulin lambda constant 2 (Kern-Oz- marker)	P0CG05,P0CG06					3	0.377
IGLV2-14	immunoglobulin lambda variable 2-14	P0CG05,P0CG06					3	0.377
IQGAP1	IQ motif containing GTPase activating protein 1	P46940;IQGA1_HUMAN	14	0.14	20	0.17			7	0.0706
IQGAP3	IQ motif containing GTPase activating protein 3	IQGA3_HUMAN			2	0.0086
IRS4	insulin receptor substrate 4	O14654;IRS4_HUMAN	2	0.033	4	0.041	2	0.0175	3	0.0263	2	0.0175
JUN	jun proto-oncogene	P05412							2	0.0876
KHSRP	KH-type splicing regulatory protein	Q92945											2	0.0338
KIAA1109	KIAA1109	K1109_HUMAN			2	0.0038
KIF11	kinesin family member 11	P52732											6	0.071
KRT19	keratin 19, type I	P08727					2	0.203
KRT8	keratin 8, type II	P05787					6	0.236
LMNA	lamin A/C	LMNA_HUMAN			2	0.023
LRPPRC	leucine-rich pentatricopeptide repeat containing	P42704	2	0.019
MAP7D3	MAP7 domain containing 3	MA7D3_HUMAN			11	0.12
MICAL3	microtubule associated monooxygenase, calponin and LIM domain containing 3	MICA3_HUMAN			61	0.36
MIPOL1	mirror-image polydactyly 1	Q8TD10;MIPO1_HUMAN			2	0.041			4	0.158
MRPS16	mitochondrial ribosomal protein S16	Q9Y3D3									2	0.182
MRPS17	mitochondrial ribosomal protein S17	Q9Y2R5;RT17_HUMAN			2	0.14			2	0.292
MRPS18B	mitochondrial ribosomal protein S18B	Q9Y676									4	0.217
MRPS22	mitochondrial ribosomal protein S22	P82650;RT22_HUMAN			7	0.18					6	0.156
MRPS25	mitochondrial ribosomal protein S25	RT25_HUMAN			2	0.1
MRPS26	mitochondrial ribosomal protein S26	Q9BYN8;RT26_HUMAN			3	0.14					4	0.18
MRPS27	mitochondrial ribosomal protein S27	Q92552;RT27_HUMAN	7	0.21	9	0.23			4	0.0966	10	0.251
MRPS34	mitochondrial ribosomal protein S34	P82930;RT34_HUMAN	6	0.32	5	0.23					4	0.165
MTPAP	mitochondrial poly(A) polymerase	PAPD1_HUMAN;Q9NVV4	3	0.074	3	0.062
MYL12B	myosin, light chain 12B, regulatory	O14950,P19105											2	0.122
MYL6	myosin, light chain 6, alkali, smooth muscle and non-muscle	P60660;MYL6_HUMAN			3	0.25							2	0.139
MYO5A	myosin VA (heavy chain 12, myoxin)	Q9Y4I1;MYO5A_HUMAN			26	0.15					18	0.101
NACA	nascent polypeptide-associated complex alpha subunit	Q13765											2	0.135
NAP1L1	nucleosome assembly protein 1-like 1	P55209									2	0.0691
NASP	nuclear autoantigenic sperm protein (histone-binding)	P49321											3	0.0444
NINL	ninein-like	Q9Y2I6;NINL_HUMAN	66	0.51	122	0.78	72	0.497	77	0.601	63	0.493	50	0.399
NME1-NME2	NME1-NME2 readthrough	P22392											2	0.171
NME2	NME/NM23 nucleoside diphosphate kinase 2	P22392											2	0.171
NONO	non-POU domain containing, octamer-binding	Q15233							2	0.0531
PAFAH1B1	platelet-activating factor acetylhydrolase 1b, regulatory subunit 1 (45kDa)	LIS1_HUMAN;P43034			2	0.068							5	0.171
PARK7	parkinson protein 7	Q99497											4	0.164
PCNA	proliferating cell nuclear antigen	P12004											2	0.092
PGAM5	phosphoglycerate mutase family member 5	Q96HS1;PGAM5_HUMAN	2	0.1	6	0.22					3	0.107
PIGR	polymeric immunoglobulin receptor	P01833					10	0.157
PIK3R2	phosphoinositide-3-kinase, regulatory subunit 2 (beta)	P85B_HUMAN			2	0.037
PLS3	plastin 3	P13797											2	0.0302
PRKDC	protein kinase, DNA-activated, catalytic polypeptide	P78527									3	0.00703	2	0.00703
PRPF19	pre-mRNA processing factor 19	Q9UMS4							11	0.399
PSMA1	proteasome (prosome, macropain) subunit, alpha type, 1	P25786											2	0.152
PSMA2	proteasome (prosome, macropain) subunit, alpha type, 2	P25787											2	0.128
PSMA6	proteasome (prosome, macropain) subunit, alpha type, 6	P60900											3	0.138
PSMB1	proteasome (prosome, macropain) subunit, beta type, 1	P20618											2	0.0747
PSMB5	proteasome (prosome, macropain) subunit, beta type, 5	P28074											2	0.0989
PSMB7	proteasome (prosome, macropain) subunit, beta type, 7	Q99436											3	0.105
PSMC1	proteasome (prosome, macropain) 26S subunit, ATPase, 1	P62191											2	0.075
PSMC3	proteasome (prosome, macropain) 26S subunit, ATPase, 3	P17980;PRS6A_HUMAN			2	0.039			3	0.105
PSMD11	proteasome (prosome, macropain) 26S subunit, non-ATPase, 11	O00231											2	0.0498
PSMD12	proteasome (prosome, macropain) 26S subunit, non-ATPase, 12	O00232											2	0.0504
RANBP1	RAN binding protein 1	P43487											3	0.134
RBBP7	retinoblastoma binding protein 7	Q16576											2	0.0588
RCN2	reticulocalbin 2, EF-hand calcium binding domain	RCN2_HUMAN			2	0.06
RPL11	ribosomal protein L11	RL11_HUMAN			3	0.16
RPL18	ribosomal protein L18	Q07020											2	0.128
RPL22	ribosomal protein L22	P35268											2	0.188
RPLP2	ribosomal protein, large, P2	P05387											2	0.4
RPRD2	regulation of nuclear pre-mRNA domain containing 2	RPRD2_HUMAN			2	0.016
RPS12	ribosomal protein S12	P25398;RS12_HUMAN			2	0.13							2	0.129
RPS15A	ribosomal protein S15a	RS15A_HUMAN			2	0.11
RPS16	ribosomal protein S16	P62249;RS16_HUMAN			3	0.17			2	0.123	2	0.123
RPS20	ribosomal protein S20	RS20_HUMAN			2	0.19
RPS23	ribosomal protein S23	RS23_HUMAN			2	0.14
SBSN	suprabasin	Q6UWP8					2	0.061					3	0.0847
SFN	stratifin	P31947					2	0.222
SLC25A11	solute carrier family 25 (mitochondrial carrier; oxoglutarate carrier), member 11	Q02978;M2OM_HUMAN			2	0.067					2	0.0541
SLC25A3	solute carrier family 25 (mitochondrial carrier; phosphate carrier), member 3	Q00325;MPCP_HUMAN			2	0.055					2	0.0525
SLC25A6	solute carrier family 25 (mitochondrial carrier; adenine nucleotide translocator), member 6	P12236									2	0.221
SLPI	secretory leukocyte peptidase inhibitor	P03973					3	0.197
SMC2	structural maintenance of chromosomes 2	SMC2_HUMAN			2	0.015
SMC4	structural maintenance of chromosomes 4	SMC4_HUMAN			2	0.016
SPRR3	small proline-rich protein 3	Q9UBC9					2	0.142
SSB	Sjogren syndrome antigen B (autoantigen La)	P05455											2	0.0539
TBC1D4	TBC1 domain family, member 4	TBCD4_HUMAN			4	0.037
TDP2	tyrosyl-DNA phosphodiesterase 2	O95551;TYDP2_HUMAN	3	0.12	6	0.21					2	0.0497
TKT	transketolase	P29401											3	0.0947
TPI1	triosephosphate isomerase 1	P60174											8	0.43
TSPYL4	TSPY-like 4	Q9UJ04							2	0.0435
TTN	titin	TITIN_HUMAN			3	0.00058
TUBA1A	tubulin, alpha 1a	Q71U36									11	0.337
TUBB2B	tubulin, beta 2B class IIb	A1L195	2	0.23
TUBB4A	tubulin, beta 4A class IVa	TBB4_HUMAN			3	0.077
TUBB4B	tubulin, beta 4B class IVb	P68371							2	0.369			2	0.49
UBA1	ubiquitin-like modifier activating enzyme 1	P22314											2	0.0255
UBB	ubiquitin B	P0CG47,P0CG48,P62979,P62987					3	0.148	3	0.148	2	0.109	2	0.109
UBC	ubiquitin C	A8K674	3	0.056
UBR5	ubiquitin protein ligase E3 component n-recognin 5	O95071;UBR5_HUMAN	3	0.016	2	0.0075	2	0.01	52	0.246	3	0.00893
USP7	ubiquitin specific peptidase 7 (herpes virus-associated)	Q93009	2	0.023
VPS52	vacuolar protein sorting 52 homolog (S. cerevisiae)	Q8N1B4	2	0.054					4	0.0692
XPO1	exportin 1	O14980											2	0.0317
XRCC5	X-ray repair complementing defective repair in Chinese hamster cells 5 (double-strand-break rejoining)	P13010											6	0.119
YWHAB	tyrosine 3-monooxygenase/tryptophan 5-monooxygenase activation protein, beta	P31946					4	0.435	3	0.394			4	0.394
YWHAG	tyrosine 3-monooxygenase/tryptophan 5-monooxygenase activation protein, gamma	P61981					7	0.385	6	0.425			6	0.453
YWHAH	tyrosine 3-monooxygenase/tryptophan 5-monooxygenase activation protein, eta	Q04917					5	0.35	6	0.37			4	0.309
ZRANB2	zinc finger, RAN-binding domain containing 2	O95218											2	0.0545

## Sheet: DZANK1_TAP
Proteins identified by mass spectrometry from tandem affinity proteomics experiments in HEK293T cells			DZANK1_N-TAP_Exp317		DZANK1_N-TAP_Exp516		DZANK1_N-TAP_Exp716
EntrezGeneSymbol	EntrezGeneFullName	UniProt db match	unique peptides	sequence coverage	unique peptides	sequence coverage	unique peptides	sequence coverage
AHNAK2	AHNAK nucleoprotein 2	AHNK2_HUMAN	2	0.013
AIFM1	apoptosis-inducing factor, mitochondrion-associated, 1	O95831					3	0.0555
AKAP8L	A kinase (PRKA) anchor protein 8-like	Q9ULX6			2	0.036
ATAD3C	ATPase family, AAA domain containing 3C	Q5T2N8			2	0.039
BABAM1	BRISC and BRCA1 A complex member 1	Q9NWV8			3	0.12
BAG2	BCL2-associated athanogene 2	O95816;BAG2_HUMAN	3	0.15	2	0.095
BRCC3	BRCA1/BRCA2-containing complex, subunit 3	P46736			3	0.1
CAD	carbamoyl-phosphate synthetase 2, aspartate transcarbamylase, and dihydroorotase	PYR1_HUMAN;P27708	32	0.18	27	0.14	17	0.11
CCDC88A	coiled-coil domain containing 88A	Q3V6T2			2	0.011
CENPF	centromere protein F, 350/400kDa	CENPF_HUMAN	2	0.0053
CLEC16A	C-type lectin domain family 16, member A	Q2KHT3;CL16A_HUMAN	10	0.12	3	0.03
CPVL	carboxypeptidase, vitellogenic-like	CPVL_HUMAN;Q9H3G5	5	0.11	3	0.067
DDB1	damage-specific DNA binding protein 1, 127kDa	Q16531;DDB1_HUMAN	8	0.069	7	0.06
DUOX2	dual oxidase 2	DUOX2_HUMAN	2	0.0078
DUSP27	dual specificity phosphatase 27 (putative)	Q5VZP5			2	0.015
DYNLL1	dynein, light chain, LC8-type 1	DYL1_HUMAN;P63167	9	0.7	7	0.64	2	0.584
DYNLL2	dynein, light chain, LC8-type 2	Q96FJ2;DYL2_HUMAN	3	0.7	2	0.64	5	0.584
DZANK1	double zinc ribbon and ankyrin repeat domains 1	Q9NVP4;DZAN1_HUMAN	79	0.9	82	0.9	51	0.819
FAM175B	family with sequence similarity 175, member B	F175B_HUMAN	2	0.043
GVINP1	GTPase, very large interferon inducible pseudogene 1	Q7Z2Y8			2	0.011
HSPA4L	heat shock 70kDa protein 4-like	O95757			3	0.074
IGKC	immunoglobulin kappa constant	P01834					2	0.349
KEAP1	kelch-like ECH-associated protein 1	Q14145					5	0.112
KRT3	keratin 3, type II	K2C3_HUMAN	2	0.13
KRT74	keratin 74, type II	K2C74_HUMAN	2	0.068
MACF1	microtubule-actin crosslinking factor 1	MACF1_HUMAN	2	0.0023
MKL2	MKL/myocardin-like 2	MKL2_HUMAN	2	0.018
PGAM5	phosphoglycerate mutase family member 5	Q96HS1;PGAM5_HUMAN	4	0.17	8	0.3	15	0.564
PLOD1	procollagen-lysine, 2-oxoglutarate 5-dioxygenase 1	Q02809;PLOD1_HUMAN	9	0.16	15	0.27
PLOD2	procollagen-lysine, 2-oxoglutarate 5-dioxygenase 2	O00469;PLOD2_HUMAN	3	0.045	2	0.038
PLOD3	procollagen-lysine, 2-oxoglutarate 5-dioxygenase 3	O60568;PLOD3_HUMAN	2	0.037	6	0.088
PPP2R1A	protein phosphatase 2, regulatory subunit A, alpha	P30153;2AAA_HUMAN	6	0.14	4	0.075	2	0.0306
PPP2R2A	protein phosphatase 2, regulatory subunit B, alpha	P63151			2	0.051
PSMA2	proteasome (prosome, macropain) subunit, alpha type, 2	PSA2_HUMAN	2	0.17
PSMA4	proteasome (prosome, macropain) subunit, alpha type, 4	PSA4_HUMAN	2	0.069
PSMA6	proteasome (prosome, macropain) subunit, alpha type, 6	P60900			3	0.14
PSMB1	proteasome (prosome, macropain) subunit, beta type, 1	P20618			2	0.095
PSMB2	proteasome (prosome, macropain) subunit, beta type, 2	PSB2_HUMAN	2	0.12
PSMB3	proteasome (prosome, macropain) subunit, beta type, 3	PSB3_HUMAN	2	0.13
PSMB5	proteasome (prosome, macropain) subunit, beta type, 5	PSB5_HUMAN;P28074	3	0.15	3	0.13
PTGES3	prostaglandin E synthase 3 (cytosolic)	TEBP_HUMAN	2	0.16
RBBP7	retinoblastoma binding protein 7	Q16576			2	0.04
RECQL5	RecQ protein-like 5	RECQ5_HUMAN	2	0.044
RNF41	ring finger protein 41, E3 ubiquitin protein ligase	RNF41_HUMAN	2	0.11
RUVBL2	RuvB-like AAA ATPase 2	Q9Y230;RUVB2_HUMAN	5	0.13	4	0.1
SPRR1B	small proline-rich protein 1B	P22528					2	0.18
TUBB4B	tubulin, beta 4B class IVb	P68371			3	0.36	11	0.384
UBB	ubiquitin B	UBB_HUMAN	4	0.19
USP7	ubiquitin specific peptidase 7 (herpes virus-associated)	Q93009;UBP7_HUMAN	36	0.42	38	0.43	26	0.3
USP9X	ubiquitin specific peptidase 9, X-linked	Q93008;USP9X_HUMAN	109	0.46	107	0.44	82	0.367
USP9Y	ubiquitin specific peptidase 9, Y-linked	O00507			3	0.18
WDTC1	WD and tetratricopeptide repeats 1	Q8N5D0			2	0.037

## Sheet: DYNLL1_TAP
Proteins identified by mass spectrometry from tandem affinity proteomics experiments in HEK293T cells			DYNLL1_N-TAP_Exp707		DYNLL1_N-TAP_Exp712		DYNLL1_N-TAP_Exp713
EntrezGeneSymbol	EntrezGeneFullName	UniProt db match	unique peptides	sequence coverage	unique peptides	sequence coverage	unique peptides	sequence coverage
AMBRA1	autophagy/beclin-1 regulator 1	Q9C0C7	9	0.109	10	0.109	5	0.0516
AMOT	angiomotin	Q4VCS5	12	0.156	8	0.119	4	0.048
CIZ1	CDKN1A interacting zinc finger protein 1	Q9ULV3	2	0.0345	4	0.0601
CLINT1	clathrin interactor 1	Q14677	6	0.112	5	0.0848	5	0.0848
COL1A2	collagen, type I, alpha 2	P08123	2	0.0132
DDB1	damage-specific DNA binding protein 1, 127kDa	Q16531	10	0.111	7	0.0658	4	0.0377
DDHD1	DDHD domain containing 1	Q8NEL9	2	0.0422
DIABLO	diablo, IAP-binding mitochondrial protein	Q9NR28	8	0.368	5	0.234	5	0.234
DYNC1I2	dynein, cytoplasmic 1, intermediate chain 2	Q13409	3	0.0972
DYNLL1	dynein, light chain, LC8-type 1	P63167	11	0.708	11	0.708	10	0.708
DYNLL2	dynein, light chain, LC8-type 2	Q96FJ2	2	0.584	2	0.584
FAM117B	family with sequence similarity 117, member B	Q6P1L5	5	0.121	5	0.121	5	0.156
GPHN	gephyrin	Q9NQX3	28	0.535	30	0.561	26	0.52
KHDRBS1	KH domain containing, RNA binding, signal transduction associated 1	Q07666	2	0.0767	2	0.0767	2	0.0767
MORC3	MORC family CW-type zinc finger 3	Q14149	20	0.309	15	0.212	8	0.121
MTPAP	mitochondrial poly(A) polymerase	Q9NVV4	15	0.387	15	0.375	9	0.232
NEK9	NIMA-related kinase 9	Q8TD19	34	0.516	32	0.469	28	0.431
NRF1	nuclear respiratory factor 1	Q16656	5	0.113	3	0.0795	2	0.0398
PPP1R12A	protein phosphatase 1, regulatory subunit 12A	O14974	5	0.0495
RNF214	ring finger protein 214	Q8ND24	5	0.0925	2	0.0413	2	0.0498
SHMT2	serine hydroxymethyltransferase 2 (mitochondrial)	P34897	32	0.732	30	0.702	29	0.702
SPRR1B	small proline-rich protein 1B	P22528,P35321			2	0.18
TLK2	tousled-like kinase 2	Q86UE8	4	0.0531
WDR34	WD repeat domain 34	Q96EX3	13	0.399	13	0.36	11	0.31
XIAP	X-linked inhibitor of apoptosis, E3 ubiquitin protein ligase	P98170	17	0.449	12	0.298	9	0.215

## Sheet: DYNLL2
Proteins identified by mass spectrometry from tandem affinity proteomics experiments in HEK293T cells			DYNLL1_N-TAP_Exp707		DYNLL1_N-TAP_Exp712		DYNLL1_N-TAP_Exp713
EntrezGeneSymbol	EntrezGeneFullName	UniProt db match	unique peptides	sequence coverage	unique peptides	sequence coverage	unique peptides	sequence coverage
AGGF1	angiogenic factor with G patch and FHA domains 1	Q8N302					2	0.0238
AMBRA1	autophagy/beclin-1 regulator 1	Q9C0C7;AMRA1_HUMAN	17	0.2	35	0.461	44	0.504
AMOT	angiomotin	Q4VCS5;AMOT_HUMAN	4	0.042	26	0.325	35	0.407
AMOTL1	angiomotin like 1	Q8IY63			2	0.0649	7	0.119
ATMIN	ATM interactor	ATMIN_HUMAN	2	0.022
BACH1	BTB and CNC homology 1, basic leucine zipper transcription factor 1	BACH1_HUMAN	2	0.041
BAX	BCL2-associated X protein	BAX_HUMAN	2	0.23
BORA	bora, aurora kinase A activator	Q6PGQ7			2	0.0877	5	0.141
C10orf88	chromosome 10 open reading frame 88	Q9H8K7;CJ088_HUMAN	7	0.23	6	0.207	10	0.362
CDADC1	cytidine and dCMP deaminase domain containing 1	Q9BWV3			2	0.0584	3	0.0817
CIZ1	CDKN1A interacting zinc finger protein 1	CIZ1_HUMAN;Q9ULV3	6	0.096	9	0.176	15	0.265
CLINT1	clathrin interactor 1	Q14677;EPN4_HUMAN	5	0.1	6	0.112	6	0.117
COBLL1	cordon-bleu WH2 repeat protein-like 1	Q53SF7;COBL1_HUMAN	3	0.03	5	0.0523	20	0.213
CTTNBP2NL	CTTNBP2 N-terminal like	Q9P2B4;CT2NL_HUMAN	2	0.039			4	0.0673
DAXX	death-domain associated protein	Q9UER7					2	0.023
DCAF7	DDB1 and CUL4 associated factor 7	P61962;DCAF7_HUMAN	5	0.16	3	0.129	6	0.19
DDA1	DET1 and DDB1 associated 1	Q9BW61;DDA1_HUMAN	2	0.16			4	0.363
DDB1	damage-specific DNA binding protein 1, 127kDa	Q16531;DDB1_HUMAN	22	0.18	28	0.301	35	0.357
DDHD1	DDHD domain containing 1	Q8NEL9;DDHD1_HUMAN	3	0.047	14	0.266	27	0.42
DIABLO	diablo, IAP-binding mitochondrial protein	DBLOH_HUMAN;Q9NR28	5	0.23	10	0.502	11	0.502
DYNC1H1	dynein, cytoplasmic 1, heavy chain 1	Q14204					9	0.0265
DYNC1I2	dynein, cytoplasmic 1, intermediate chain 2	Q13409;DC1I2_HUMAN	3	0.069	7	0.212	10	0.284
DYNLL1	dynein, light chain, LC8-type 1	P63167			2	0.584	2	0.584
DYNLL2	dynein, light chain, LC8-type 2	Q96FJ2;DYL2_HUMAN	14	0.75	12	0.708	11	0.708
DYRK1A	dual-specificity tyrosine-(Y)-phosphorylation regulated kinase 1A	Q13627;DYR1A_HUMAN	5	0.084			5	0.0616
EML3	echinoderm microtubule associated protein like 3	Q32P44					6	0.0759
FAM117A	family with sequence similarity 117, member A	Q9C073					3	0.0684
FAM117B	family with sequence similarity 117, member B	F117B_HUMAN;Q6P1L5	10	0.21	14	0.392	14	0.406
FAM83D	family with sequence similarity 83, member D	FA83D_HUMAN	3	0.046
FBXO30	F-box protein 30	Q8TB52			8	0.161	11	0.156
GLCCI1	glucocorticoid induced transcript 1	Q86VQ1			4	0.102	6	0.17
GPHN	gephyrin	Q9NQX3;GEPH_HUMAN	32	0.49	31	0.605	39	0.692
GPRIN1	G protein regulated inducer of neurite outgrowth 1	GRIN1_HUMAN;Q7Z2K8	2	0.018	2	0.0218
HIST1H2BK	histone cluster 1, H2bk	O60814,P06899,P57053,P62807,Q16778					2	0.159
HMBOX1	homeobox containing 1	Q6NT76					6	0.19
HMMR	hyaluronan-mediated motility receptor (RHAMM)	HMMR_HUMAN	2	0.028
IFFO1	intermediate filament family orphan 1	Q0D2I5			2	0.0769	5	0.14
KANK3	KN motif and ankyrin repeat domains 3	Q6NY19					3	0.031
KIAA1468	KIAA1468	Q9P260					14	0.141
KRTAP3-1	keratin associated protein 3-1	Q9BYR8			2	0.245
MORC3	MORC family CW-type zinc finger 3	Q14149;MORC3_HUMAN	42	0.57	34	0.482	37	0.513
MTPAP	mitochondrial poly(A) polymerase	Q9NVV4;PAPD1_HUMAN	13	0.26	16	0.399	22	0.479
NAP1L1	nucleosome assembly protein 1-like 1	P55209					2	0.0716
NEK9	NIMA-related kinase 9	Q8TD19;NEK9_HUMAN	29	0.36	37	0.554	38	0.559
NRF1	nuclear respiratory factor 1	Q16656;NRF1_HUMAN	5	0.1	7	0.163	10	0.241
OPTN	optineurin	Q96CV9;OPTN_HUMAN	13	0.26	9	0.215	14	0.281
PABPC1	poly(A) binding protein, cytoplasmic 1	P11940			8	0.192	11	0.215
PDIA6	protein disulfide isomerase family A, member 6	Q15084			7	0.268
PPP1CB	protein phosphatase 1, catalytic subunit, beta isozyme	P62140			3	0.19	7	0.263
PPP1R12A	protein phosphatase 1, regulatory subunit 12A	O14974;MYPT1_HUMAN	14	0.15	9	0.101	14	0.153
PXN	paxillin	P49023			3	0.0474	9	0.193
RNF214	ring finger protein 214	Q8ND24;RN214_HUMAN	2	0.051	2	0.0398	4	0.064
RSPH3	radial spoke 3 homolog (Chlamydomonas)	Q86UC2					2	0.0589
SBSN	suprabasin	Q6UWP8					2	0.061
SCML1	sex comb on midleg-like 1 (Drosophila)	Q9UN30			3	0.131	4	0.167
SECISBP2L	SECIS binding protein 2-like	Q93073					2	0.0381
SHMT2	serine hydroxymethyltransferase 2 (mitochondrial)	P34897;GLYM_HUMAN	47	0.82	32	0.726	34	0.73
SKP1	S-phase kinase-associated protein 1	P63208			5	0.485	6	0.368
SPRR1B	small proline-rich protein 1B	P22528			2	0.18	2	0.18
SPTBN2	spectrin, beta, non-erythrocytic 2	SPTN2_HUMAN	2	0.012
THAP10	THAP domain containing 10	Q9P2Z0					2	0.0545
TLK1	tousled-like kinase 1	Q9UKI8					2	0.104
TLK2	tousled-like kinase 2	Q86UE8			12	0.172	16	0.231
TP53BP1	tumor protein p53 binding protein 1	TP53B_HUMAN	2	0.012
TTN	titin	TITIN_HUMAN	2	0.00047
TUBB4B	tubulin, beta 4B class IVb	P68371			3	0.117	5	0.175
TXNDC5	thioredoxin domain containing 5 (endoplasmic reticulum)	Q8NBS9			15	0.442	5	0.127
UHRF1BP1L	UHRF1 binding protein 1-like	UH1BL_HUMAN;A0JNW5	9	0.075	7	0.109	26	0.234
UTRN	utrophin	P46939			2	0.00845
WDR34	WD repeat domain 34	Q96EX3;WDR34_HUMAN	15	0.43	18	0.519	16	0.47
WDR60	WD repeat domain 60	Q8WVS4;WDR60_HUMAN	10	0.11			4	0.0563
WWC1	WW and C2 domain containing 1	Q8IX03					5	0.0701
XIAP	X-linked inhibitor of apoptosis, E3 ubiquitin protein ligase	P98170;XIAP_HUMAN	8	0.21	27	0.74	28	0.751
YWHAG	tyrosine 3-monooxygenase/tryptophan 5-monooxygenase activation protein, gamma	P61981					4	0.32
ZMYM4	zinc finger, MYM-type 4	Q5VZL5;ZMYM4_HUMAN	5	0.037			5	0.0304

## Sheet: DCTN1
Proteins identified by mass spectrometry from tandem affinity proteomics experiments in HEK293T cells			DYNLL1_N-TAP_Exp707		DYNLL1_N-TAP_Exp712		DYNLL1_N-TAP_Exp713
EntrezGeneSymbol	EntrezGeneFullName	UniProt db match	unique peptides	sequence coverage	unique peptides	sequence coverage	unique peptides	sequence coverage
ACTR10	actin-related protein 10 homolog (S. cerevisiae)	Q9NZ32;ARP10_HUMAN	3	0.086	2	0.0863	2	0.0863
ACTR1A	ARP1 actin-related protein 1 homolog A, centractin alpha (yeast)	ACTZ_HUMAN;P61163	11	0.31	12	0.375	11	0.375
ALYREF	Aly/REF export factor	THOC4_HUMAN	2	0.07
ANK3	ankyrin 3, node of Ranvier (ankyrin G)	ANK3_HUMAN	2	0.011
ASB2	ankyrin repeat and SOCS box containing 2	ASB2_HUMAN	2	0.065
ATP1A1	ATPase, Na+/K+ transporting, alpha 1 polypeptide	P05023;AT1A1_HUMAN	3	0.042	5	0.0567	4	0.0479
BAG2	BCL2-associated athanogene 2	O95816			5	0.213	4	0.161
CAPZA1	capping protein (actin filament) muscle Z-line, alpha 1	P52907;CAZA1_HUMAN	2	0.13			2	0.126
CAPZB	capping protein (actin filament) muscle Z-line, beta	P47756			2	0.0794
DCTN1	dynactin 1	Q14203;DCTN1_HUMAN	57	0.52	72	0.603	62	0.545
DCTN2	dynactin 2 (p50)	Q13561;DCTN2_HUMAN	10	0.37	16	0.521	14	0.426
DCTN3	dynactin 3 (p22)	O75935;DCTN3_HUMAN	4	0.24	7	0.323	7	0.323
DCTN4	dynactin 4 (p62)	DCTN4_HUMAN	4	0.083
DCTN6	dynactin 6	O00399			3	0.168
DNAH6	dynein, axonemal, heavy chain 6	DYH6_HUMAN	2	0.0077
DYNC1H1	dynein, cytoplasmic 1, heavy chain 1	DYHC1_HUMAN	6	0.013
DYNLL1	dynein, light chain, LC8-type 1	P63167			2	0.202
EMD	emerin	P50402			3	0.106	2	0.0866
HECTD4	HECT domain containing E3 ubiquitin protein ligase 4	K0614_HUMAN	2	0.015
HIST1H2BK	histone cluster 1, H2bk	O60814,P06899,P23527,P33778,P57053,P58876,P62807,Q					2	0.127
HSPA13	heat shock protein 70kDa family, member 13	HSP13_HUMAN	2	0.098
PSMA4	proteasome (prosome, macropain) subunit, alpha type, 4	P25789			2	0.0651
PSMB7	proteasome (prosome, macropain) subunit, beta type, 7	Q99436			2	0.0722
RUVBL1	RuvB-like AAA ATPase 1	Q9Y265;RUVB1_HUMAN	2	0.05	3	0.0899	2	0.0636
SBSN	suprabasin	Q6UWP8			2	0.061	2	0.061
SLC1A3	solute carrier family 1 (glial high affinity glutamate transporter), member 3	P43003			2	0.0609
SLC25A3	solute carrier family 25 (mitochondrial carrier; phosphate carrier), member 3	Q00325			6	0.149	4	0.11
SLC25A6	solute carrier family 25 (mitochondrial carrier; adenine nucleotide translocator), member 6	ADT3_HUMAN	2	0.13
SLC9C1	solute carrier family 9, subfamily C (Na+-transporting carboxylic acid decarboxylase), member 1	S9A10_HUMAN	2	0.039
SPRR1B	small proline-rich protein 1B	P22528,P35321			2	0.18	2	0.18
SPRR2G	small proline-rich protein 2G	Q9BYE4			2	0.301
TTN	titin	TITIN_HUMAN	2	0.00044
TUBB4A	tubulin, beta 4A class IVa	TBB4_HUMAN	8	0.21
TUBB4B	tubulin, beta 4B class IVb	P68371			2	0.436	2	0.458

## Sheet: DCTN2
Proteins identified by mass spectrometry from tandem affinity proteomics experiments in HEK293T cells			DYNLL1_N-TAP_Exp707		DYNLL1_N-TAP_Exp712		DYNLL1_N-TAP_Exp713
EntrezGeneSymbol	EntrezGeneFullName	UniProt db match	unique peptides	sequence coverage	unique peptides	sequence coverage	unique peptides	sequence coverage
ACTR10	actin-related protein 10 homolog (S. cerevisiae)	Q9NZ32;ARP10_HUMAN	12	0.35	12	0.434	16	0.446
ACTR1A	ARP1 actin-related protein 1 homolog A, centractin alpha (yeast)	P61163;ACTZ_HUMAN	21	0.52	15	0.505	18	0.508
ACTR1B	ARP1 actin-related protein 1 homolog B, centractin beta (yeast)	P42025;ACTY_HUMAN	5	0.44	5	0.391	7	0.521
ARL6IP5	ADP-ribosylation factor-like 6 interacting protein 5	O75915					2	0.0745
BSG	basigin (Ok blood group)	BASI_HUMAN;P35613	2	0.049	2	0.0701	3	0.112
CAPZA1	capping protein (actin filament) muscle Z-line, alpha 1	P52907;CAZA1_HUMAN	10	0.62	8	0.493	10	0.591
CAPZA2	capping protein (actin filament) muscle Z-line, alpha 2	P47755;CAZA2_HUMAN	4	0.3	2	0.213	4	0.311
CAPZB	capping protein (actin filament) muscle Z-line, beta	CAPZB_HUMAN;P47756	9	0.32	8	0.325	12	0.477
CPVL	carboxypeptidase, vitellogenic-like	Q9H3G5			3	0.0672	4	0.0903
DCTN1	dynactin 1	Q14203;DCTN1_HUMAN	12	0.11	31	0.331	42	0.427
DCTN2	dynactin 2 (p50)	Q13561;DCTN2_HUMAN	34	0.85	38	0.761	42	0.928
DCTN3	dynactin 3 (p22)	O75935;DCTN3_HUMAN	11	0.49	6	0.371	11	0.597
DCTN4	dynactin 4 (p62)	Q9UJW0;DCTN4_HUMAN	14	0.38	13	0.437	16	0.47
DCTN5	dynactin 5 (p25)	Q9BTE1;DCTN5_HUMAN	4	0.24	4	0.236	6	0.286
DCTN6	dynactin 6	O00399;DCTN6_HUMAN	4	0.26	4	0.263	4	0.263
PGAM5	phosphoglycerate mutase family member 5	Q96HS1					5	0.166
RBM26	RNA binding motif protein 26	RBM26_HUMAN	2	0.025
TUBA1C	tubulin, alpha 1c	TBA1C_HUMAN	4	0.11
VDAC2	voltage-dependent anion channel 2	P45880					2	0.102
VTI1B	vesicle transport through interaction with t-SNAREs 1B	Q9UEU0			2	0.0905	2	0.0905

## Sheet: NINL_SILAC
Proteins identified by mass spectrometry from SILAC proteomics experiments in HEK293T cells			NINL_N-TAP_Exp102		NINL_N-TAP_Exp103
EntrezGeneSymbol	EntrezGeneFullName	UniProt	ratio wt/sf-control	significance	ratio wt/sf-control	significance
ACAD11	acyl-CoA dehydrogenase family, member 11	Q709F0	7.52859	3.92e-14
ACTR10	actin-related protein 10 homolog (S, cerevisiae)	Q9NZ32	8.41905	6e-18	5.9161	0.00952
ACTR1A	ARP1 actin-related protein 1 homolog A, centractin alpha (yeast)	P61163	10.4946	8.75e-29	12.921	0.000181
ACTR1B	ARP1 actin-related protein 1 homolog B, centractin beta (yeast)	P42025	8.66565	4.3e-19	6.4161	0.00673
ANP32B	acidic (leucine-rich) nuclear phosphoprotein 32 family, member B	Q92688	7.10026	1.78e-12	7.0845	0.00431
BAG2	BCL2-associated athanogene 2	O95816	5.26593	1.13e-06
CALM1	calmodulin 1 (phosphorylase kinase, delta)	A8K1M2	4.18585	0.000314
CALM2	calmodulin 2 (phosphorylase kinase, delta)	A8K1M2	4.18585	0.000314
CALM3	calmodulin 3 (phosphorylase kinase, delta)	A8K1M2	4.18585	0.000314
CAPZA1	capping protein (actin filament) muscle Z-line, alpha 1	P52907	3.98693	0.000742
CAPZA2	capping protein (actin filament) muscle Z-line, alpha 2	P47755	5.8515	2.68e-08
CAPZB	capping protein (actin filament) muscle Z-line, beta	B1AK88	3.44631	0.00583
CLIP1	CAP-GLY domain containing linker protein 1	P30622	6.40643	4.92e-10
DCTN1	dynactin 1	A8MY36;B4DM45;O95654;Q6LCB2	12.7035	2.57839e-43	22.711	4.34e-06
DCTN2	dynactin 2 (p50)	Q13561	11.5823	1.49e-35	13.056	0.00017
DCTN3	dynactin 3 (p22)	O75935	4.96674	6.32e-06	13.286	0.000153
DCTN4	dynactin 4 (p62)	Q9UJW0	7.6062	1.91e-14	9.3588	0.0011
DCTN6	dynactin 6	O00399	16.7384	0	16.773	3.54e-05
DYNC1H1	dynein, cytoplasmic 1, heavy chain 1	Q14204	7.92897	8.7e-16	6.0582	0.00862
DYNC1I2	dynein, cytoplasmic 1, intermediate chain 2	Q13409	7.0088	3.89e-12	6.8805	0.00493
DYNC1LI1	dynein, cytoplasmic 1, light intermediate chain 1	Q9Y6G9	7.06319	2.45e-12	6.9087	0.00484
DYNC1LI2	dynein, cytoplasmic 1, light intermediate chain 2	O43237	5.07595	3.42e-06
DYNC2H1	dynein, cytoplasmic 2, heavy chain 1	Q8NCM8	10.495	8.71e-29
DYNLRB1	dynein, light chain, roadblock-type 1	B1AKR6	6.4119	4.72e-10	6.0312	0.00878
FOXK1	forkhead box K1	P85037	3.33207	0.00857
GNB2L1	guanine nucleotide binding protein (G protein), beta polypeptide 2-like 1	Q53HU2	5.29224	9.64e-07
GRPEL1	GrpE-like 1, mitochondrial (E, coli)	Q9HAV7	4.05581	0.000554
HOMER3	homer homolog 3 (Drosophila)	Q9NSC5	5.94476	1.41e-08
HSPA4	heat shock 70kDa protein 4	P34932	3.36055	0.0078
HUWE1	HECT, UBA and WWE domain containing 1, E3 ubiquitin protein ligase	Q7Z6Z7	4.33456	0.000159	6.4525	0.00656
IGHA1	immunoglobulin heavy constant alpha 1	Q6N092;Q96K68	24.619	0	24.626	2.39e-06
LACRT	lacritin	Q9GZZ8	11.2774	1.4e-33	11.29	0.000397
LCN1	lipocalin 1	P31025	23.3558	0	32.179	2.98e-07
LTBP1	latent transforming growth factor beta binding protein 1	Q14766			21.643	6.15e-06
LTF	lactotransferrin	P02788	5.81328	3.47e-08
LYZ	lysozyme	P61626	6.7981	2.24e-11
MRPS34	mitochondrial ribosomal protein S34	C9JJ19;P82930	3.40657	0.00668
NCAPD3	non-SMC condensin II complex, subunit D3	P42695	5.2612	1.16e-06
NINL	ninein-like	Q9Y2I6	24.4824	0	27.935	9.15e-07
NKAP	NFKB activating protein	Q8N5F7	3.99106	0.000729
PAFAH1B1	platelet-activating factor acetylhydrolase 1b, regulatory subunit 1 (45kDa)	P43034	9.86236	3.4e-25	6.5401	0.00619
PASK	PAS domain containing serine/threonine kinase	Q96RG2			31.553	3.5e-07
PHB	prohibitin	P35232	4.12087	0.000419
PIGR	polymeric immunoglobulin receptor	P01833	4.53081	6.22e-05	18.159	2.08e-05
PIP	prolactin-induced protein	P12273	3.75192	0.00191
PRPF4B	pre-mRNA processing factor 4B	Q13523	5.27428	1.07e-06
PRR4	proline rich 4 (lacrimal)	Q16378	19.9219	0	49.314	7.58e-09
SLC25A11	solute carrier family 25 (mitochondrial carrier; oxoglutarate carrier), member 11	Q02978	7.16743	9.96e-13	7.0615	0.00438
TBC1D4	TBC1 domain family, member 4	O60343	10.0859	1.96e-26	22.681	4.38e-06
TCEB2	transcription elongation factor B (SIII), polypeptide 2 (18kDa, elongin B)	Q15370	8.8739	4.33e-20	8.8604	0.00146
UQCRH	ubiquinol-cytochrome c reductase hinge protein	P07919	3.444	0.00588

## Sheet: DZANK1SILAC
Proteins identified by mass spectrometry from SILAC proteomics experiments in HEK293T cells			DZANK1_N-TAP_Exp545
EntrezGeneSymbol	EntrezGeneFullName	UniProt	ratio wt/sf-control	significance
AKAP8L	A kinase (PRKA) anchor protein 8-like	Q9ULX6	2.68179	5.36e-06
ARMC8	armadillo repeat containing 8	Q8IUR7	1.83315	0.00324
BABAM1	BRISC and BRCA1 A complex member 1	Q9NWV8	3.0038	4.73e-07
BRCC3	BRCA1/BRCA2-containing complex, subunit 3	P46736	3.13708	1.75e-07
BRE	brain and reproductive organ-expressed (TNFRSF1A modulator)	Q9NXR7	2.57865	1.17e-05
CASP14	caspase 14, apoptosis-related cysteine peptidase	P31944	2.30489	9.44e-05
CLEC16A	C-type lectin domain family 16, member A	Q2KHT3	6.5483	3.64e-17
CORO1B	coronin, actin binding protein, 1B	Q9BR76	1.71382	0.00764
CPVL	carboxypeptidase, vitellogenic-like	Q9H3G5	2.82339	1.83e-06
CS	citrate synthase	O75390	6.31703	1.38e-16
CSNK1E	casein kinase 1, epsilon	P49674	3.16268	1.45e-07
CSNK2A2	casein kinase 2, alpha prime polypeptide	P19784	2.05067	0.000646
CSTA	cystatin A (stefin A)	P01040	7.13156	1.4e-18
DDB1	damage-specific DNA binding protein 1, 127kDa	Q16531	1.79928	0.00414
DNAJA1	DnaJ (Hsp40) homolog, subfamily A, member 1	P31689	1.96728	0.0012
DNAJA2	DnaJ (Hsp40) homolog, subfamily A, member 2	O60884	2.0533	0.000633
DNAJB11	DnaJ (Hsp40) homolog, subfamily B, member 11	Q9UBS4	1.70187	0.00831
DYNLL1	dynein, light chain, LC8-type 1	P63167	5.18888	1.28e-13
DYNLL2	dynein, light chain, LC8-type 2	Q96FJ2	5.57758	1.14e-14
DZANK1	double zinc ribbon and ankyrin repeat domains 1	Q9NVP4	11.4128	1.83e-27
ECH1	enoyl CoA hydratase 1, peroxisomal	Q13011	2.03399	0.000732
ELP3	elongator acetyltransferase complex subunit 3	Q9H9T3	3.23705	8.35e-08
EMD	emerin	P50402	1.92277	0.00168
FAM175B	family with sequence similarity 175, member B	Q15018	3.17523	1.32e-07
GID4	GID complex subunit 4	Q8IVV7	1.76981	0.00512
GID8	GID complex subunit 8	Q9NWU2	2.10165	0.00044
GTF3C1	general transcription factor IIIC, polypeptide 1, alpha 220kDa	Q12789	1.7355	0.00654
GTF3C2	general transcription factor IIIC, polypeptide 2, beta 110kDa	Q8WUA4	1.68691	0.00924
HADHA	hydroxyacyl-CoA dehydrogenase/3-ketoacyl-CoA thiolase/enoyl-CoA hydratase (trifunctional protein), alpha subunit	P40939	2.24521	0.000149
HADHB	hydroxyacyl-CoA dehydrogenase/3-ketoacyl-CoA thiolase/enoyl-CoA hydratase (trifunctional protein), beta subunit	P55084	2.38739	5.04e-05
HAX1	HCLS1 associated protein X-1	O00165	1.98565	0.00105
HNRNPH1	heterogeneous nuclear ribonucleoprotein H1 (H)	P31943	1.73356	0.00664
HSP90AA1	heat shock protein 90kDa alpha (cytosolic), class A member 1	P07900	2.995	5.05e-07
HSP90AB1	heat shock protein 90kDa alpha (cytosolic), class B member 1	P08238	2.54329	1.54e-05
HSP90AB2P	heat shock protein 90kDa alpha (cytosolic), class B member 2, pseudogene	Q58FF8	2.26818	0.000125
HSPA1A	heat shock 70kDa protein 1A	P08107	3.00177	4.8e-07
HSPA1B	heat shock 70kDa protein 1B	P08107	3.00177	4.8e-07
HSPA4L	heat shock 70kDa protein 4-like	O95757	1.81384	0.00372
HSPA5	heat shock 70kDa protein 5 (glucose-regulated protein, 78kDa)	P11021	3.35222	3.58e-08
HSPA6	heat shock 70kDa protein 6 (HSP70B')	P17066	3.17286	1.34e-07
HSPA8	heat shock 70kDa protein 8	P11142	2.80906	2.04e-06
HSPA9	heat shock 70kDa protein 9 (mortalin)	P38646	2.48737	2.35e-05
HSPH1	heat shock 105kDa/110kDa protein 1	Q92598	1.77905	0.00479
IKBKAP	inhibitor of kappa light polypeptide gene enhancer in B-cells, kinase complex-associated protein	O95163	3.09358	2.42e-07
MAEA	macrophage erythroblast attacher	Q7L5Y9	2.10846	0.000418
MRPL17	mitochondrial ribosomal protein L17	Q9NRX2	2.52257	1.8e-05
NUDCD3	NudC domain containing 3	Q8IVD9	7.80837	3.78e-20
PGAM5	phosphoglycerate mutase family member 5	Q96HS1	5.79488	3.02e-15
PLOD1	procollagen-lysine, 2-oxoglutarate 5-dioxygenase 1	Q02809	3.79757	1.45e-09
PLOD3	procollagen-lysine, 2-oxoglutarate 5-dioxygenase 3	O60568	1.74376	0.00617
POLDIP2	polymerase (DNA-directed), delta interacting protein 2	Q9Y2S7	2.19048	0.000225
POLR2C	polymerase (RNA) II (DNA directed) polypeptide C, 33kDa	P19387	1.77259	0.00502
POLR2J	polymerase (RNA) II (DNA directed) polypeptide J, 13,3kDa	P52435	1.69207	0.00891
PPP2CA	protein phosphatase 2, catalytic subunit, alpha isozyme	P67775	2.9605	6.54e-07
PPP2R1A	protein phosphatase 2, regulatory subunit A, alpha	P30153	2.93044	8.19e-07
PPP2R2A	protein phosphatase 2, regulatory subunit B, alpha	P63151	3.61101	5.48e-09
PPP4C	protein phosphatase 4, catalytic subunit	P60510	2.18299	0.000238
PPP6C	protein phosphatase 6, catalytic subunit	O00743	1.68494	0.00937
PSMG1	proteasome (prosome, macropain) assembly chaperone 1	O95456	4.4603	1.49e-11
PTGES3	prostaglandin E synthase 3 (cytosolic)	Q15185	2.68605	5.19e-06
RANBP9	RAN binding protein 9	Q96S59	1.69646	0.00863
RBX1	ring-box 1, E3 ubiquitin protein ligase	P62877	1.90761	0.00187
RCN2	reticulocalbin 2, EF-hand calcium binding domain	Q14257	2.20154	0.000207
RMND5A	required for meiotic nuclear division 5 homolog A (S, cerevisiae)	Q9H871	1.93951	0.00148
RNF41	ring finger protein 41, E3 ubiquitin protein ligase	Q9H4P4	4.65187	4.15e-12
RNMT	RNA (guanine-7-) methyltransferase	O43148	5.19423	1.24e-13
S100A8	S100 calcium binding protein A8	P05109	2.92601	8.47e-07
S100A9	S100 calcium binding protein A9	P06702	6.34903	1.14e-16
SKP1	S-phase kinase-associated protein 1	P63208	1.88128	0.00227
SLC25A5	solute carrier family 25 (mitochondrial carrier; adenine nucleotide translocator), member 5	P05141	1.79862	0.00416
SSBP1	single-stranded DNA binding protein 1, mitochondrial	Q04837	1.99198	0.001
STUB1	STIP1 homology and U-box containing protein 1, E3 ubiquitin protein ligase	Q9UNE7	1.96252	0.00125
SUGT1	SGT1, suppressor of G2 allele of SKP1 (S, cerevisiae)	Q9Y2Z0	3.25037	7.57e-08
TCAF1	TRPM8 channel-associated factor 1	Q9Y4C2	4.74444	2.26e-12
USP47	ubiquitin specific peptidase 47	Q96K76	3.6283	4.84e-09
USP7	ubiquitin specific peptidase 7 (herpes virus-associated)	Q93009	6.32634	1.3e-16
USP9X	ubiquitin specific peptidase 9, X-linked	Q93008	9.83425	1.89e-24
VBP1	von Hippel-Lindau binding protein 1	P61758	1.88288	0.00225
WDR26	WD repeat domain 26	Q9H7D7	2.0784	0.000524
YPEL5	yippee-like 5 (Drosophila)	P62699	2.0797	0.000519
