# Supplementary material for: NINL and DZANK1 Co-function in Vesicle Transport and Are Essential for Photoreceptor Development in Zebrafish
Source: PLoS Genet. 2015 Oct 20;11(10):e1005574. doi: 10.1371/journal.pgen.1005574 (PMC4617706; doi:10.1371/journal.pgen.1005574)
Supplement: S3 Table — EPD to consensus profiles were calculated for each protein displayed. Proteins with an EPD equal or less than 0.089 were assigned to a consensus profile. DCTN: dynactin module, DCTN_cand: proteins with EPD-value in the range of DCTN, DYN: Cytoplasmic dynein 1 module, DYN_cand: proteins with EPD-value in the range of DYN, unknown: unassigned proteins. (XLSX) [file pgen.1005574.s012.xlsx]

## Sheet: results.chi2.all.subcomplex NIN
subcomplex	protein.id	protein.name	gene.name	Dist_DCTN	Dist_DYN1	Dist_DYN2	mean.sd
DCTN	O75935	Dynactin subunit 3	DCTN3	0.018	0.103	0.158	0.039
DCTN	Q13561	Dynactin subunit 2	DCTN2	0.027	0.126	0.181	0.024
DCTN	Q9UJW0	Dynactin subunit 4	DCTN4	0.032	0.12	0.172	0.044
DCTN	Q14203	Dynactin subunit 1	DCTN1	0.046	0.056	0.111	0.026
DCTN_cand	P52907	F-actin-capping protein subunit alpha-1	CAPZA1	0.023	0.085	0.139	0.048
DCTN_cand	P42025	Beta-centractin	ACTR1B	0.032	0.076	0.129	0.038
DCTN_cand	Q9NZ32	Actin-related protein 10	ACTR10	0.032	0.123	0.176	0.044
DCTN_cand	Q7KZI7	Serine/threonine-protein kinase MARK2	MARK2	0.037	0.078	0.131	0.052
DCTN_cand	Q9NR09	Baculoviral IAP repeat-containing protein 6	BIRC6	0.04	0.062	0.117	0.026
DCTN_cand	Q96PK6	RNA-binding protein 14	RBM14	0.04	0.067	0.119	0.06
DCTN_cand	P47756	F-actin-capping protein subunit beta	CAPZB	0.041	0.066	0.121	0.034
DYN1	Q9Y6G9	Cytoplasmic dynein 1 light intermediate chain 1	DYNC1LI1	0.094	0.008	0.062	0.015
DYN1	Q14204	Cytoplasmic dynein 1 heavy chain 1	DYNC1H1	0.106	0.008	0.049	0.013
DYN1_cand_DYN2_cand	P43034	Platelet-activating factor acetylhydrolase IB subunit alpha	PAFAH1B1	0.119	0.02	0.036	0.011
DYN1_cand_DYN2_cand	Q92552	28S ribosomal protein S27, mitochondrial	MRPS27	0.124	0.025	0.032	0.02
DYN1_cand_DYN2_cand	Q709F0	Acyl-CoA dehydrogenase family member 11	ACAD11	0.144	0.045	0.01	0.009
DYN2	Q13409	Cytoplasmic dynein 1 intermediate chain 2	DYNC1I2	0.146	0.047	0.009	0.009
DYN2	O43237	Cytoplasmic dynein 1 light intermediate chain 2	DYNC1LI2	0.155	0.055	0.001	0.009
DYN2	Q9BTE1	Dynactin subunit 5	DCTN5	0.163	0.064	0.009	0
DYN2_cand	P30622,Q9UDT6	CAP-Gly domain-containing linker protein 1	CLIP1	0.147	0.048	0.008	0.017
unknown	Q9NTJ3	Structural maintenance of chromosomes protein 4	SMC4	0.047	0.083	0.133	0.1
unknown	P61163	Alpha-centractin	ACTR1A	0.051	0.14	0.192	0.041
unknown	P31689	DnaJ homolog subfamily A member 1	DNAJA1	0.053	0.081	0.133	0.047
unknown	Q5SW79,Q96L14	Centrosomal protein of 170 kDa	CEP170	0.06	0.069	0.115	0.047
unknown	Q9NVI7	ATPase family AAA domain-containing protein 3A	ATAD3A	0.07	0.138	0.185	0.1
unknown	Q9UMS4	Pre-mRNA-processing factor 19	PRPF19	0.072	0.17	0.225	0.092
unknown	P62195	26S protease regulatory subunit 8	PSMC5	0.121	0.22	0.275	0.139
unknown	Q14257	Reticulocalbin-2	RCN2	0.122	0.2	0.249	0.065
unknown	Q15008	26S proteasome non-ATPase regulatory subunit 6	PSMD6	0.124	0.214	0.269	0.111
unknown	Q08378	Golgin subfamily A member 3	GOLGA3	0.137	0.234	0.288	0.019
unknown	O43242	26S proteasome non-ATPase regulatory subunit 3	PSMD3	0.138	0.217	0.269	0.094
unknown	P62333	26S protease regulatory subunit 10B	PSMC6	0.145	0.241	0.295	0.151
unknown	Q9UJV9	Probable ATP-dependent RNA helicase DDX41	DDX41	0.153	0.239	0.287	0.113
unknown	Q4VCS5,Q8IY63	Angiomotin	AMOT	0.153	0.25	0.303	0.12
unknown	Q9UNM6	26S proteasome non-ATPase regulatory subunit 13	PSMD13	0.156	0.246	0.301	0.112
unknown	Q13200	26S proteasome non-ATPase regulatory subunit 2	PSMD2	0.158	0.254	0.308	0.107
unknown	P05141	ADP/ATP translocase 2	SLC25A5	0.162	0.231	0.275	0.2
unknown	O00231	26S proteasome non-ATPase regulatory subunit 11	PSMD11	0.163	0.256	0.311	0.089
unknown	P16104,Q96QV6,P04908,P0C0S8,P20671,Q6FI13,Q7L7L0,Q93077,Q16777,Q9BTM1,Q96KK5,Q99878,Q8IUE6,P0C0S5,Q71UI9	Histone H2A.x,Histone H2A type 1-A,Histone H2A type 1-B/E,Histone H2A type 1,Histone H2A type 1-D,Histone H2A type 2-A,Histone H2A type 3,Histone H2A type 1-C,Histone H2A type 2-C,Histone H2A.J,Histone H2A type 1-H,Histone H2A type 1-J,Histone H2A type 2-B,Histone H2A.Z,Histone H2A.V	H2AFX,HIST1H2AA,HIST1H2AB,HIST1H2AG,HIST1H2AD,HIST2H2AA3,HIST3H2A,HIST1H2AC,HIST2H2AC,H2AFJ,HIST1H2AH,HIST1H2AJ,HIST2H2AB,H2AFZ,H2AFV	0.175	0.26	0.312	0.084
unknown	P35998	26S protease regulatory subunit 7	PSMC2	0.175	0.274	0.328	0.097
unknown	P17980	26S protease regulatory subunit 6A	PSMC3	0.18	0.277	0.332	0.091
unknown	Q9Y230	RuvB-like 2	RUVBL2	0.184	0.281	0.335	0.102
unknown	Q9Y265	RuvB-like 1	RUVBL1	0.186	0.283	0.338	0.109
unknown	Q99460	26S proteasome non-ATPase regulatory subunit 1	PSMD1	0.188	0.285	0.341	0.076
unknown	P61353	60S ribosomal protein L27	RPL27	0.204	0.263	0.306	0.079
unknown	P50914	60S ribosomal protein L14	RPL14	0.207	0.271	0.316	0.083
unknown	P34932,O95757	Heat shock 70 kDa protein 4	HSPA4	0.236	0.235	0.257	0.034
unknown	Q02543	60S ribosomal protein L18a	RPL18A	0.238	0.252	0.279	0.072
unknown	P62750	60S ribosomal protein L23a	RPL23A	0.246	0.283	0.319	0.086
unknown	O95071	E3 ubiquitin-protein ligase UBR5	UBR5	0.248	0.33	0.375	0.124
unknown	P62854,Q5JNZ5	40S ribosomal protein S26,Putative 40S ribosomal protein S26-like 1	RPS26,RPS26P11	0.255	0.289	0.322	0.128
unknown	P23246	Splicing factor, proline- and glutamine-rich	SFPQ	0.261	0.355	0.408	0.074
unknown	P46940,Q86VI3	Ras GTPase-activating-like protein IQGAP1	IQGAP1	0.262	0.229	0.233	0.086
unknown	O14654	Insulin receptor substrate 4	IRS4	0.279	0.373	0.423	0.067
unknown	P61513	60S ribosomal protein L37a	RPL37A	0.283	0.268	0.281	0.076
unknown	P62277	40S ribosomal protein S13	RPS13	0.285	0.262	0.27	0.057
unknown	P14373	Zinc finger protein RFP	TRIM27	0.294	0.39	0.444	0.033
unknown	Q5T9A4	ATPase family AAA domain-containing protein 3B	ATAD3B	0.299	0.398	0.452	0.075
unknown	P05387	60S acidic ribosomal protein P2	RPLP2	0.307	0.323	0.347	0.113
unknown	Q13557	Calcium/calmodulin-dependent protein kinase type II subunit delta	CAMK2D	0.342	0.44	0.494	0.06
unknown	P63173	60S ribosomal protein L38	RPL38	0.416	0.505	0.552	0.066
unknown	Q14974	Importin subunit beta-1	KPNB1	0.418	0.4	0.405	0.075
unknown	P05023,P50993,P13637	Sodium/potassium-transporting ATPase subunit alpha-1	ATP1A1	0.466	0.451	0.457	0.029
unknown	P29401	Transketolase	TKT	0.47	0.455	0.461	0.019
unknown	Q92945	Far upstream element-binding protein 2	KHSRP	0.47	0.455	0.461	0.026
unknown	P30086	Phosphatidylethanolamine-binding protein 1,Hippocampal cholinergic neurostimulating peptide	PEBP1	0.472	0.458	0.464	0.025
unknown	P40926	Malate dehydrogenase, mitochondrial	MDH2	0.473	0.46	0.467	0.02
unknown	P18669,P15259,Q8N0Y7	Phosphoglycerate mutase 1	PGAM1	0.48	0.466	0.472	0.013
unknown	P23526	Adenosylhomocysteinase	AHCY	0.48	0.466	0.472	0.029
unknown	Q14697	Neutral alpha-glucosidase AB	GANAB	0.485	0.471	0.477	0.023
unknown	P11586	C-1-tetrahydrofolate synthase, cytoplasmic,Methylenetetrahydrofolate dehydrogenase,Methenyltetrahydrofolate cyclohydrolase,Formyltetrahydrofolate synthetase	MTHFD1	0.487	0.473	0.479	0.021
unknown	Q9UQ80	Proliferation-associated protein 2G4	PA2G4	0.487	0.473	0.479	0.021
unknown	P61604	10 kDa heat shock protein, mitochondrial	HSPE1	0.489	0.475	0.481	0.013
unknown	P09429,B2RPK0	High mobility group protein B1,Putative high mobility group protein B1-like 1	HMGB1,HMGB1P1	0.489	0.476	0.482	0.018
unknown	P37802	Transgelin-2	TAGLN2	0.49	0.476	0.482	0.017
unknown	P00558,P07205	Phosphoglycerate kinase 1	PGK1	0.49	0.476	0.483	0.012
unknown	P27797	Calreticulin	CALR	0.491	0.478	0.484	0.016
unknown	P55060	Exportin-2	CSE1L	0.493	0.48	0.486	0.012
unknown	P31939	Bifunctional purine biosynthesis protein PURH,Phosphoribosylaminoimidazolecarboxamide formyltransferase,IMP cyclohydrolase	ATIC	0.495	0.481	0.488	0.011
unknown	P14314	Glucosidase 2 subunit beta	PRKCSH	0.505	0.492	0.499	0
unknown	P23528	Cofilin-1	CFL1	0.505	0.492	0.499	0
unknown	P43487	Ran-specific GTPase-activating protein	RANBP1	0.505	0.492	0.499	0
unknown	P53396	ATP-citrate synthase	ACLY	0.505	0.492	0.499	0
unknown	Q96HS1	Serine/threonine-protein phosphatase PGAM5, mitochondrial	PGAM5	0.555	0.632	0.672	0.039
unknown	Q9Y2I6	Ninein-like protein	NINL	0.559	0.632	0.671	0.025
unknown	P03243,P03244	NA	NA	0.569	0.645	0.684	0.033
